# Supplementary material for: Analytical Pyrolysis of Pinus radiata and Eucalyptus globulus: Effects of Microwave Pretreatment on Pyrolytic Vapours Composition
Source: Polymers (Basel). 2023 Sep 17;15(18):3790. doi: 10.3390/polym15183790 (PMC10537089; doi:10.3390/polym15183790)
Supplement: Supplementary file 1 [file polymers-15-03790-s001.zip]

Archive with 1 entries (1 files):
- polymers-2582477-supplementary.pdf
